# Supplementary material for: Myeloperoxidase Inhibition Ameliorates Plaque Psoriasis in Mice
Source: Antioxidants (Basel). 2021 Aug 25;10(9):1338. doi: 10.3390/antiox10091338 (PMC8472607; doi:10.3390/antiox10091338)
Supplement: Supplementary file 1 [file antioxidants-10-01338-s001.zip]

Archive with 1 entries (1 files):
- antioxidants-1301464-supplementary.pdf
